# Supplementary material for: Sterol divergence across eukaryotic kingdoms determines membrane susceptibility to saponins, a class of plant defense compounds
Source: Proc Natl Acad Sci U S A. 2026 May 8;123(19):e2523859123. doi: 10.1073/pnas.2523859123 (PMC13168540; doi:10.1073/pnas.2523859123)
Supplement: Supplementary file 2 — Dataset S01 (XLSX) [file pnas.2523859123.sd01.xlsx]

## Sheet: LUV test ahederin
1A		Temperature(¡C)	1	2	3	4	5	6	7	8	9	10	11	12			DOPC	Raw Data			Normalized
																		A	B	C	A	B	C					DOPC	Conc (uM)	%	STDV	EC50 (uM)	STDV (uM)
		23.5		2973.18	3071.65	3076	3243.13	3079.77	3209.2	2334.57	2405.2	2375.27					0uM	2973.18	3071.65	3076	0.00839089	0.0134595	0.0153759		AVR	STDV			0	0.01	0	na	na
				2358.36	2330.92	2347.64	2658.17	2678.73	2692.29	3150.84	3141.15	3118.45						3156.57	3383.03	3432.16				LUV lysed	0.0124087	0.00360908			1	0.02	0.02
																		24829.1	26206	26239.5				LUV intact	0.987591				5	0.03	0
				3359.22	3348.61	3476.95	3458.22	3405.07	3586.33	3465.61	3470.02	3481.75						A	B	C	A	B	C						10	0.03	0
				3350.45	3370.68	3403.1	3555.03	3541.35	3553.25	3435.68	3456.72	3499.41					1uM	3243.13	3079.77	3209.2	0.00675819	0.0396839	0.00439042						20	0.02	0
																		3403.22	3974.22	3312.65				LUV lysed	0.0169442	0.0197287			50	0	0.01
				6093.02	5990.98	6334.45	6443.25	6557.79	6517.39	6423.84	6381.89	6414.87						26930.1	25619	26772.5				LUV intact	0.983056				100	0.01	0.01
				6202.7	5853.52	6223.64	6535.22	6389.69	6502.97	6451.82	6321.77	6338.93						A	B	C	A	B	C
																	5uM	2334.57	2405.2	2375.27	0.0319148	0.0308234	0.0325376					DOPC:CHOL	Conc (uM)	%	STDV	EC50 (uM)	STDV (uM)
																		3122.43	3151.98	3157.09				LUV lysed	0.0317586	0.000867714			0	0.01	0	14.8	2.73
		Temperature(¡C)	1	2	3	4	5	6	7	8	9	10	11	12				27021.1	26632.9	26403.6				LUV intact	0.968241				1	0	0.01
																		A	B	C	A	B	C						5	0.09	0.01
		23.7		3156.57	3383.03	3432.16	3403.22	3974.22	3312.65	3122.43	3151.98	3157.09					10uM	2358.36	2330.92	2347.64	0.0287576	0.030994	0.0311944						10	0.24	0.14
				3057.47	3066.14	3093.33	3119.17	3080.26	3220.81	3148.78	3321.2	2878.99						3057.47	3066.14	3093.33				LUV lysed	0.0303154	0.00135275			20	0.61	0.03
																		26668.7	26052.2	26252				LUV intact	0.969685				50	0.71	0.12
				3733.98	3713.13	3771.42	3604.43	3443.39	3469.63	5388.23	5832.25	5753.28						A	B	C	A	B	C						100	0.91	0.08
				12783.6	9053.85	5960.04	18023	19180.9	18717.4	23549.7	18520.3	22583.3					20uM	2658.17	2678.73	2692.29	0.019342	0.0171831	0.0216151
																		3119.17	3080.26	3220.81				LUV lysed	0.0193801	0.00221623		DOPC:ERGO	Conc (uM)	%	STDV	EC50 (uM)	STDV (uM)
				6117.01	6283.49	6510.54	6500.1	6865.4	6607.56	7838.85	7315.81	7352.15						26492	26046.1	27143.8				LUV intact	0.98062				0	0.01	0	19.6	2.38
				8678.27	10254.9	15895	18397.4	18664.4	19503.7	22218.9	27694.7	28290.5						A	B	C	A	B	C						1	0.01	0.01
																	50uM	3150.84	3141.15	3118.45	-9.06604e-05	0.00755207	-0.0104986						5	0.03	0.01
																		3148.78	3321.2	2878.99				LUV lysed	-0.00101241	0.00906059			10	0.18	0.12
																		25806.8	26983.4	25926.7				LUV intact	1.00101				20	0.4	0.03
		Temperature(¡C)	1	2	3	4	5	6	7	8	9	10	11	12				A	B	C	A	B	C						50	0.63	0.1
																	100uM	3107.78	3150	2993.01	0.0294321	0.00505952	0.00486155						100	0.77	0.18
		23.9		24829.1	26206	26239.5	26930.1	25619	26772.5	27021.1	26632.9	26403.6						3791	3262.49	3104.87				LUV lysed	0.0131177	0.014129
				26668.7	26052.2	26252	26492	26046.1	27143.8	25806.8	26983.4	25926.7						26321	25383.1	26002.3				LUV intact	0.986882			DOPC:CAMP	Conc (uM)	%	STDV	EC50 (uM)	STDV (uM)
																													0	0.02	0.02	107.3*	46.19*
				27478.2	27514.1	28132.1	27639	27089.9	29093.3	28065.6	28069.8	27874.4					DOPC:CHOL	Raw Data			Normalized								1	0.01	0.03	Value predicted by the model
				27416.2	27403.7	27410.4	28569.1	28213.4	28477.3	27588.6	28721.5	30609						A	B	C	A	B	C						5	0.11	0.05
																	0uM	3359.22	3348.61	3476.95	0.0155379	0.0150847	0.0119436		AVR	STDV			10	0.14	0.09
				36051.6	35279	37185	42349.4	31255.6	33359.5	38290.6	42339.3	43549.1						3733.98	3713.13	3771.42				LUV lysed	0.0141887	0.0019575			20	0.3	0.13
				36051.6	35279	37185	37997.1	37241.6	36866.4	36976.1	37125.7	38957.4						27478.2	27514.1	28132.1				LUV intact	0.985811				50	0.48	0.03
																		A	B	C	A	B	C						100	0.53	0.13
																	1uM	3458.22	3405.07	3586.33	0.00604662	0.00161792	-0.00457514
1B		Temperature(¡C)	1	2	3	4	5	6	7	8	9	10	11	12				3604.43	3443.39	3469.63				LUV lysed	0.0010298	0.00533524		DOPC:STIG	Conc (uM)	%	STDV	EC50 (uM)	STDV (uM)
																		27639	27089.9	29093.3				LUV intact	0.99897				0	0.01	0.01	na	na
		23.5		3107.78	3150	2993.01												A	B	C	A	B	C						1	0.01	0
																	5uM	3465.61	3470.02	3481.75	0.0781552	0.0960262	0.0931236						5	0.05	0.03
																		5388.23	5832.25	5753.28				LUV lysed	0.0891017	0.00959038			10	0.15	0.01
				3036.78	3876.66	3236.1												28065.6	28069.8	27874.4				LUV intact	0.910898				20	0.22	0.12
																		A	B	C	A	B	C						50	0.28	0.08
																	10uM	3350.45	3370.68	3403.1	0.391974	0.236474	0.106507						100	0.35	0.12
				6780.12	6234.01	6894.71												12783.6	9053.85	5960.04				LUV lysed	0.244985	0.142924
																		27416.2	27403.7	27410.4				LUV intact	0.755015			DOPC:BSITO	Conc (uM)	%	STDV	EC50 (uM)	STDV (uM)
																		A	B	C	A	B	C						0	0.01	0.01	na	na
																	20uM	3555.03	3541.35	3553.25	0.578395	0.633901	0.608415						1	0.03	0.04
		Temperature(¡C)	1	2	3	4	5	6	7	8	9	10	11	12				18023	19180.9	18717.4				LUV lysed	0.606904	0.0277834			5	0.02	0.04
																		28569.1	28213.4	28477.3				LUV intact	0.393096				10	0.06	0.04
		23.7		3791	3262.49	3104.87												A	B	C	A	B	C						20	0.16	0.09
																	50uM	3435.68	3456.72	3499.41	0.832776	0.596227	0.703951						50	0.24	0
																		23549.7	18520.3	22583.3				LUV lysed	0.710985	0.118431			100	0.29	0.07
				28069.6	22793	25973												27588.6	28721.5	30609				LUV intact	0.289015
																		A	B	C	A	B	C
																	100uM	3036.78	3876.66	3236.1	0.940695	0.817415	0.946159
				30222	24746.2	34940												28069.6	22793	25973				LUV lysed	0.901423	0.0728046
																		29647.8	27018.3	27266.8				LUV intact	0.0985771
																	DOPC:ERGO	Raw Data			Normalized
		Temperature(¡C)	1	2	3	4	5	6	7	8	9	10	11	12				A	B	C	A	B	C
																	0uM	6093.02	5990.98	6334.45	0.000800706	0.00998727	0.00570803		AVR	STDV
		23.9		26321	25383.1	26002.3												6117.01	6283.49	6510.54				LUV lysed	0.00549867	0.00459686
																		36051.6	35279	37185				LUV intact	0.994501
																		A	B	C	A	B	C
				29647.8	27018.3	27266.8											1uM	6443.25	6557.79	6517.39	0.00158329	0.0124547	0.00335942
																		6500.1	6865.4	6607.56				LUV lysed	0.00579915	0.00583192
																		42349.4	31255.6	33359.5				LUV intact	0.994201
				36057.8	38029.5	36719.3												A	B	C	A	B	C
																	5uM	6423.84	6381.89	6414.87	0.0444038	0.0259729	0.0252406
																		7838.85	7315.81	7352.15				LUV lysed	0.0318724	0.0108587
																		38290.6	42339.3	43549.1				LUV intact	0.968128
																		A	B	C	A	B	C
																	10uM	6202.7	5853.52	6223.64	0.0829368	0.149578	0.312369
																		8678.27	10254.9	15895				LUV lysed	0.181628	0.118026
																		36051.6	35279	37185				LUV intact	0.818372
																		A	B	C	A	B	C
																	20uM	6535.22	6389.69	6502.97	0.377033	0.397859	0.428169
																		18397.4	18664.4	19503.7				LUV lysed	0.401021	0.0257139
																		37997.1	37241.6	36866.4				LUV intact	0.598979
																		A	B	C	A	B	C
																	50uM	6451.82	6321.77	6338.93	0.516542	0.693839	0.672982
																		22218.9	27694.7	28290.5				LUV lysed	0.627787	0.0969041
																		36976.1	37125.7	38957.4				LUV intact	0.372213
																		A	B	C	A	B	C
																	100uM	6780.12	6234.01	6894.71	0.800674	0.582226	0.940343
																		30222	24746.2	34940				LUV lysed	0.774414	0.180497
																		36057.8	38029.5	36719.3				LUV intact	0.225586
																	DOPC:CAMP	Raw Data			Normalized
																		A	B	C	A	B	C
2A		Temperature(¡C)	1	2	3	4	5	6	7	8	9	10	11	12			0uM	3197.76	3360.66	3358.94	0.00594935	0.00461266	0.0426207		AVR	STDV
																		3418.68	3540.83	4973.07				LUV lysed	0.0177276	0.0215685
		23.7		3197.76	3360.66	3358.94	3319.39	3412.47	3324.46	3353.47	3341.78	3383.39						40331.1	42420.3	41231				LUV intact	0.982272
				3259.54	3318.88	3291.99	3343.9	3386.54	3402.92	3343.9	3386.54	3402.92						A	B	C	A	B	C
																	1uM	3319.39	3412.47	3324.46	-0.00448172	0.000912603	0.0422731
				2994.66	3010.13	3045.91	3111.28	3153.05	3161.2	3066.47	3068.22	3106.87						3148.17	3448.49	4900.83				LUV lysed	0.0129013	0.0255793
				3016.65	3070.46	3068.89	3160.62	3086.76	3158.3	3091.51	3149.47	3180.83						41523.7	42883.1	40614.6				LUV intact	0.987099
																		A	B	C	A	B	C
				2551.5	2582.49	2638.07	2707.21	2686.74	2747.01	2655.9	2690.23	2684.84					5uM	3353.47	3341.78	3383.39	0.0961047	0.163576	0.0673375
				2601.45	2592.6	2656.75	2774.52	2710.2	2736.58	2712.6	2741.19	2716.49						7038.66	9661.1	5987.07				LUV lysed	0.109006	0.0493996
																		41699	41974	42049.5				LUV intact	0.890994
																		A	B	C	A	B	C
																	10uM	3259.54	3318.88	3291.99	0.117816	0.0687451	0.237868
																		7681.3	5934.97	12311.5				LUV lysed	0.141476	0.0870084
		Temperature(¡C)	1	2	3	4	5	6	7	8	9	10	11	12				40790.4	41373.8	41210.2				LUV intact	0.858524
																		A	B	C	A	B	C
		23.8		3418.68	3540.83	4973.07	3148.17	3448.49	4900.83	7038.66	9661.1	5987.07					20uM	3341.99	3377.29	3408.24	0.254633	0.19603	0.439435
				7681.3	5934.97	12311.5	12875.8	10665.9	19682.1	22725.5	20665.9	22232.8						12875.8	10665.9	19682.1				LUV lysed	0.2967	0.127038
																		40783.2	40558.5	40441.9				LUV intact	0.7033
				3340.68	2945.56	3388.98	3387.39	3384.4	3341.55	3553.78	4099.8	5184.82						A	B	C	A	B	C
				7008.58	6702.73	7388.67	8497.08	12755.8	6006.48	8891.06	9676.61	13059.8					50uM	3343.9	3386.54	3402.92	0.503757	0.449788	0.483544
																		22725.5	20665.9	22232.8				LUV lysed	0.47903	0.0272662
				3143.07	2654.17	2888.66	4967.15	3090.16	3003.32	2922.79	2188.26	4022.22						41817.9	41803.2	42344.2				LUV intact	0.52097
				3948.19	5315.24	3239.74	9868.33	5916.3	4911.95	9416.37	9362.09	10136.2						A	B	C	A	B	C
																	100uM	3648.23	3688	3136.74	0.555412	0.38442	0.637934
																		23703	18557	28233.2				LUV lysed	0.525922	0.129304
																		39756.1	42367.1	42477				LUV intact	0.474078
		Temperature(¡C)	1	2	3	4	5	6	7	8	9	10	11	12
																	DOPC:STIG	Raw Data			Normalized
		24		40331.1	42420.3	41231	41523.7	42883.1	40614.6	41699	41974	42049.5						A	B	C	A	B	C
				40790.4	41373.8	41210.2	40783.2	40558.5	40441.9	41817.9	41803.2	42344.2					0uM	2994.66	3010.13	3045.91	0.0133171	-0.00251765	0.0130481		AVR	STDV
																		3340.68	2945.56	3388.98				LUV lysed	0.00794919	0.00906554
				28977.6	28657.5	29338.5	30367.3	29924.1	28914.7	28954.2	29215.2	29007.8						28977.6	28657.5	29338.5				LUV intact	0.992051
				29120.1	29291.8	29155	29485	30730.9	28334.3	28712.9	30260	30034.8						A	B	C	A	B	C
																	1uM	3111.28	3153.05	3161.2	0.0101302	0.00864175	0.00700297
				29626.6	29388.7	30235.8	30652	31696.9	35209.6	30162.4	30298.7	22842.6						3387.39	3384.4	3341.55				LUV lysed	0.00859162	0.00156419
				30137.8	30018.1	30236.2	31671.1	23903.3	31751.2	30786.6	30571.2	32978.3						30367.3	29924.1	28914.7				LUV intact	0.991408
																		A	B	C	A	B	C
																	5uM	3066.47	3068.22	3106.87	0.0188236	0.0394529	0.0802267
2B		Temperature(¡C)	1	2	3	4	5	6	7	8	9	10	11	12				3553.78	4099.8	5184.82				LUV lysed	0.0461677	0.0312474
																		28954.2	29215.2	29007.8				LUV intact	0.953832
		23.5		3648.23	3688	3136.74												A	B	C	A	B	C
																	10uM	3016.65	3070.46	3068.89	0.152927	0.138523	0.165597
																		7008.58	6702.73	7388.67				LUV lysed	0.152349	0.0135463
				3091.51	3149.47	3180.83												29120.1	29291.8	29155				LUV intact	0.847651
																		A	B	C	A	B	C
																	20uM	3160.62	3086.76	3158.3	0.202719	0.34977	0.113131
				2549.62	2711.78	2806.98												8497.08	12755.8	6006.48				LUV lysed	0.221873	0.119477
																		29485	30730.9	28334.3				LUV intact	0.778127
																		A	B	C	A	B	C
																	50uM	3091.51	3149.47	3180.83	0.226356	0.240761	0.367875
		Temperature(¡C)	1	2	3	4	5	6	7	8	9	10	11	12				8891.06	9676.61	13059.8				LUV lysed	0.278331	0.0778817
																		28712.9	30260	30034.8				LUV intact	0.721669
		23.7		23703	18557	28233.2												A	B	C	A	B	C
																	100uM	3091.51	3149.47	3180.83	0.475194	0.33574	0.246699
																		14891.1	12676.6	10059.8				LUV lysed	0.352545	0.115171
				14891.1	12676.6	10059.8												27922.5	31526	31064.7				LUV intact	0.647455
				12461.4	8322.93	12344.1											DOPC:BSITO	Raw Data			Normalized
																		A	B	C	A	B	C
																	0uM	2551.5	2582.49	2638.07	0.0218492	0.00267389	0.00907981		AVR	STDV
																		3143.07	2654.17	2888.66				LUV lysed	0.011201	0.00976203
																		29626.6	29388.7	30235.8				LUV intact	0.988799
		Temperature(¡C)	1	2	3	4	5	6	7	8	9	10	11	12				A	B	C	A	B	C
																	1uM	2707.21	2686.74	2747.01	0.0808714	0.0139062	0.00789577
		23.9		39756.1	42367.1	42477												4967.15	3090.16	3003.32				LUV lysed	0.0342244	0.0405091
																		30652	31696.9	35209.6				LUV intact	0.965776
																		A	B	C	A	B	C
				27922.5	31526	31064.7											5uM	2655.9	2690.23	2684.84	0.00970261	-0.0181818	0.066346
																		2922.79	2188.26	4022.22				LUV lysed	0.019289	0.0430716
																		30162.4	30298.7	22842.6				LUV intact	0.980711
				31548.1	30222.9	33007.1												A	B	C	A	B	C
																	10uM	2601.45	2592.6	2656.75	0.0489076	0.0992741	0.0211388
																		3948.19	5315.24	3239.74				LUV lysed	0.0564402	0.0396085
																		30137.8	30018.1	30236.2				LUV intact	0.94356
																		A	B	C	A	B	C
																	20uM	2774.52	2710.2	2736.58	0.24549	0.151281	0.0749747
																		9868.33	5916.3	4911.95				LUV lysed	0.157248	0.085414
																		31671.1	23903.3	31751.2				LUV intact	0.842752
																		A	B	C	A	B	C
																	50uM	2712.6	2741.19	2716.49	0.238789	0.237905	0.245185
																		9416.37	9362.09	10136.2				LUV lysed	0.240626	0.00397246
																		30786.6	30571.2	32978.3				LUV intact	0.759374
																		A	B	C	A	B	C
																	100uM	2549.62	2711.78	2806.98	0.341803	0.20396	0.315796
																		12461.4	8322.93	12344.1				LUV lysed	0.287187	0.07324
																		31548.1	30222.9	33007.1				LUV intact	0.712813

## Sheet: LUV test hederacosideC
3A		Temperature(¡C)	1	2	3	4	5	6	7	8	9	10	11	12			DOPC	Raw Data			Normalized
																		A	B	C	A	B	C					DOPC	Conc (uM)	%	STDV	EC50 (uM)	STDV (uM)
		23.5		2678.45	3326.45	2947.11	3045.13	3354.3	3477.17	2248.96	2756.12	2489.66					0uM	2678.45	3326.45	2947.11	0.0140279	0.0298908	0.0302844		AVR	STDV			0	0.02	0.01	na	na
				2246.01	2551.38	2544.03	2907.59	2677.42	3125.69	3004.66	3156.92	3046.86						3012.02	3960.13	3689.35				LUV lysed	0.0247344	0.00927418			1	0.01	0.02
																		26457.1	24526.1	27456.2				LUV intact	0.975266				5	0.02	0.01
				3246.47	3300.46	3125.88	3156.49	3433.05	3241.93	3399.72	3501.2	3456.65						A	B	C	A	B	C						10	0.03	0.01
				3466.49	3502.17	3479.47	3016.78	3306.96	3587.25	3372.02	3492.23	3501.14					1uM	3045.13	3354.3	3477.17	0.0169038	0.0244911	-0.00922198						20	0	0.02
																		3458.97	3876.14	3277.96				LUV lysed	0.0107243	0.0176856			50	0.01	0.01
				5934.13	6107.68	6493.84	6273.92	6485.85	6577.23	6147.26	6840.11	6477.3						27527.1	24662	25078.2				LUV intact	0.989276				100	0.01	0.01
				6643.17	5997.96	6742.28	6012.47	6859.75	6325.48	6722.93	6604.06	6423.18						A	B	C	A	B	C
																	5uM	2248.96	2756.12	2489.66	0.0216834	0.00945938	0.0280585					DOPC:CHOL	Conc (uM)	%	STDV	EC50 (uM)	STDV (uM)
																		2817	3001.23	3244.86				LUV lysed	0.0197338	0.0094516			0	0.02	0.01	na	na
		Temperature(¡C)	1	2	3	4	5	6	7	8	9	10	11	12				28445.7	28667.3	29404.7				LUV intact	0.980266				1	0.01	0.01
																		A	B	C	A	B	C						5	0.02	0
		23.7		3012.02	3960.13	3689.35	3458.97	3876.14	3277.96	2817	3001.23	3244.86					10uM	2246.01	2551.38	2544.03	0.0350773	0.0175473	0.0237983						10	0.01	0.01
				3145.68	2978.53	3125.99	3045.76	3199.83	2846.01	2975.66	3465.22	3345.78						3145.68	2978.53	3125.99				LUV lysed	0.0254743	0.00888438			20	0.03	0.01
																		27894.3	26894.5	26998.2				LUV intact	0.974526				50	0.05	0
				3844.86	3699.47	3846.91	3547.72	3648.21	3367.95	3845.97	3807.93	3904.68						A	B	C	A	B	C						100	0.09	0.02
				3946.13	3872.33	3846.7	4342.19	3896.05	4304.41	4452.21	4873.3	4906.67					20uM	2907.59	2677.42	3125.69	0.00605347	0.021049	-0.0129109
																		3045.76	3199.83	2846.01				LUV lysed	0.00473054	0.0170185		DOPC:ERGO	Conc (uM)	%	STDV	EC50 (uM)	STDV (uM)
				6940.26	7179.96	6723.15	6868.35	6916.47	7061.95	6649.83	6745.55	6124.47						25733.7	27496	24788				LUV intact	0.995269				0	0.02	0.02	na	na
				7245.57	7147.4	7006.84	7740.5	7548.27	7049.38	7863.31	7900.64	7471.49						A	B	C	A	B	C						1	0.01	0
																	50uM	3004.66	3156.92	3046.86	-0.00123623	0.0129277	0.0116759						5	0	0.01
																		2975.66	3465.22	3345.78				LUV lysed	0.00778913	0.00784121			10	0.02	0.02
																		26458.2	27005	28649				LUV intact	0.992211				20	0.03	0.02
		Temperature(¡C)	1	2	3	4	5	6	7	8	9	10	11	12				A	B	C	A	B	C						50	0.04	0
																	100uM	3216.22	3046.67	2987.35	0.0146389	0.021025	0.00926309						100	0.02	0.03
		23.9		26457.1	24526.1	27456.2	27527.1	24662	25078.2	28445.7	28667.3	29404.7						3546.76	3560.49	3200.95				LUV lysed	0.0149757	0.00588817
				27894.3	26894.5	26998.2	25733.7	27496	24788	26458.2	27005	28649						25796	27485.2	26046.2				LUV intact	0.985024			DOPC:CAMP	Conc (uM)	%	STDV	EC50 (uM)	STDV (uM)
																													0	0.02	0.02	na	na
				28494.3	29782.5	27034.2	28403.3	29468.2	27499.3	29707.3	28467.3	27996.4					DOPC:CHOL	Raw Data			Normalized								1	0.02	0.02
				27964.6	280047	27991.4	29401.4	28014	28335	26432	28141.8	29712.5						A	B	C	A	B	C						5	0.02	0.01
																	0uM	3246.47	3300.46	3125.88	0.0237006	0.0150672	0.0301579		AVR	STDV			10	0.02	0.01
				39487.6	34991.8	38004.5	40876.1	44039.9	37610.2	38290.6	42339.3	43549.1						3844.86	3699.47	3846.91				LUV lysed	0.0229752	0.00757144			20	0.01	0.01
				34570.2	33497.7	30159.5	37524	38424.2	37204.2	35994.1	37933.5	37024.9						28494.3	29782.5	27034.2				LUV intact	0.977025				50	0.02	0.01
																		A	B	C	A	B	C						100	0.02	0.01
																	1uM	3156.49	3433.05	3241.93	0.0154962	0.00826441	0.00519483
3B		Temperature(¡C)	1	2	3	4	5	6	7	8	9	10	11	12				3547.72	3648.21	3367.95				LUV lysed	0.00965183	0.00528899		DOPC:STIG	Conc (uM)	%	STDV	EC50 (uM)	STDV (uM)
																		28403.3	29468.2	27499.3				LUV intact	0.990348				0	0.02	0.01	na	na
		23.4		3216.22	3046.67	2987.35												A	B	C	A	B	C						1	0.02	0
																	5uM	3399.72	3501.2	3456.65	0.0169626	0.0122859	0.0182573						5	0.02	0.01
																		3845.97	3807.93	3904.68				LUV lysed	0.0158353	0.00314128			10	0.03	0
				3103.67	3248.3	3344.89												29707.3	28467.3	27996.4				LUV intact	0.984165				20	0.02	0.01
																		A	B	C	A	B	C						50	0	0.01
																	10uM	3466.49	3502.17	3479.47	0.0195787	0.00133854	0.0149819						100	0.01	0.02
				6696.84	6901.44	6788.72												3946.13	3872.33	3846.7				LUV lysed	0.0119664	0.00948659
																		27964.6	280047	27991.4				LUV intact	0.988034			DOPC:BSITO	Conc (uM)	%	STDV	EC50 (uM)	STDV (uM)
																		A	B	C	A	B	C						0	0.01	0.01	na	na
																	20uM	3016.78	3306.96	3587.25	0.050234	0.0238431	0.0289788						1	0.01	0
		Temperature(¡C)	1	2	3	4	5	6	7	8	9	10	11	12				4342.19	3896.05	4304.41				LUV lysed	0.034352	0.0139919			5	0.02	0
																		29401.4	28014	28335				LUV intact	0.965648				10	0.02	0.01
		23.7		3546.76	3560.49	3200.95												A	B	C	A	B	C						20	0.03	0.02
																	50uM	3372.02	3492.23	3501.14	0.046843	0.0560284	0.053623						50	0.03	0.01
																		4452.21	4873.3	4906.67				LUV lysed	0.0521648	0.00476315			100	0.01	0.01
				4802.68	4977.33	5976.02												26432	28141.8	29712.5				LUV intact	0.947835
																		A	B	C	A	B	C
																	100uM	3103.67	3248.3	3344.89	0.0684323	0.0771099	0.109676
				7845.57	7961.02	6604.47												4802.68	4977.33	5976.02				LUV lysed	0.0850727	0.0217443
																		27931.2	25671.2	27334.9				LUV intact	0.914927
																	DOPC:ERGO	Raw Data			Normalized
		Temperature(¡C)	1	2	3	4	5	6	7	8	9	10	11	12				A	B	C	A	B	C
																	0uM	5934.13	6107.68	6493.84	0.0299858	0.0371236	0.00727707		AVR	STDV
		23.9		25796	27485.2	26046.2												6940.26	7179.96	6723.15				LUV lysed	0.0247955	0.0155855
																		39487.6	34991.8	38004.5				LUV intact	0.975205
																		A	B	C	A	B	C
				27931.2	25671.2	27334.9											1uM	6273.92	6485.85	6577.23	0.017179	0.0114666	0.0156194
																		6868.35	6916.47	7061.95				LUV lysed	0.014755	0.00295271
																		40876.1	44039.9	37610.2				LUV intact	0.985245
				35554.1	37057.7	35043.5												A	B	C	A	B	C
																	5uM	6147.26	6840.11	6477.3	0.0156351	-0.00266358	-0.00951745
																		6649.83	6745.55	6124.47				LUV lysed	0.00115136	0.013003
																		38290.6	42339.3	43549.1				LUV intact	0.998849
																		A	B	C	A	B	C
																	10uM	6643.17	5997.96	6742.28	0.0215705	0.0417979	0.0112977
																		7245.57	7147.4	7006.84				LUV lysed	0.0248887	0.0155185
																		34570.2	33497.7	30159.5				LUV intact	0.975111
																		A	B	C	A	B	C
																	20uM	6012.47	6859.75	6325.48	0.054838	0.0218131	0.0234434
																		7740.5	7548.27	7049.38				LUV lysed	0.0333648	0.0186142
																		37524	38424.2	37204.2				LUV intact	0.966635
																		A	B	C	A	B	C
																	50uM	6722.93	6604.06	6423.18	0.0389591	0.0413855	0.0342563
																		7863.31	7900.64	7471.49				LUV lysed	0.0382003	0.0036247
																		35994.1	37933.5	37024.9				LUV intact	0.9618
																		A	B	C	A	B	C
																	100uM	6696.84	6901.44	6788.72	0.0398074	0.0351364	-0.00652113
																		7845.57	7961.02	6604.47				LUV lysed	0.0228076	0.0255065
																		35554.1	37057.7	35043.5				LUV intact	0.977192
																	DOPC:CAMP	Raw Data			Normalized
																		A	B	C	A	B	C
4A		Temperature(¡C)	1	2	3	4	5	6	7	8	9	10	11	12			0uM	3046.7	3477.97	3341.26	0.0102267	0.0147873	0.0416197		AVR	STDV
																		3440.49	4087.12	4873.44				LUV lysed	0.0222113	0.0169622
		23.7		3046.7	3477.97	3341.26	3452.48	3348.8	3648.01	3672.95	3781.15	3388.49						41552.3	44672.1	40155				LUV intact	0.977789
				3164.58	3347.96	3346.82	3466.64	3397.65	3102.97	3545.62	3348.22	3799.64						A	B	C	A	B	C
																	1uM	3452.48	3348.8	3648.01	-0.00550351	0.0168167	0.0346484
				2886.46	3145.22	3078.99	3796.85	3633.1	3616.24	3124.7	3044.73	3392.25						3247.05	4017.58	4899.38				LUV lysed	0.0153205	0.0201177
				3131.84	3147.86	2966.48	3086.09	3122.68	3349.69	2997.46	3348.11	3468.67						40780.5	43117.9	39764.1				LUV intact	0.984679
																		A	B	C	A	B	C
				2499.87	2684.96	2658.89	2648.86	2973.33	2772.1	2688.66	2784.11	2941.46					5uM	3672.95	3781.15	3388.49	0.00938139	0.0180764	0.0240917
				2793.64	2709.84	2881.15	2664.38	2976.33	2541.1	2866.48	2991.22	3016.33						4015.47	4472.16	4318.39				LUV lysed	0.0171831	0.0073957
																		40183.7	42008.7	41987				LUV intact	0.982817
																		A	B	C	A	B	C
																	10uM	3164.58	3347.96	3346.82	0.0209852	0.012027	0.0337333
																		3972.05	3800.77	4671.98				LUV lysed	0.0222485	0.0109082
		Temperature(¡C)	1	2	3	4	5	6	7	8	9	10	11	12				41642.3	40997.3	42630.3				LUV intact	0.977751
																		A	B	C	A	B	C
		23.8		3440.49	4087.12	4873.44	3247.05	4017.58	4899.38	4015.47	4472.16	4318.39					20uM	3466.64	3397.65	3102.97	0.0143786	0.00369819	0.0235027
				3972.05	3800.77	4671.98	4007.65	3540.98	4009.46	4288.67	4412.01	4011.94						4007.65	3540.98	4009.46				LUV lysed	0.0138598	0.00991243
																		41092.6	42155.8	41672.7				LUV intact	0.98614
				3522.85	3543.96	3392.01	4319.23	4017.87	3966.24	3642.02	3906.7	4005.58						A	B	C	A	B	C
				4215.68	4033.87	3862	3186.46	3986.27	3888.02	3155.2	3646.36	3247.98					50uM	3545.62	3348.22	3799.64	0.0202339	0.0257891	0.00528273
																		4288.67	4412.01	4011.94				LUV lysed	0.0171019	0.0106059
				3024.24	3149	2877.2	3154.86	3321.3	3017.76	3156.23	3364.89	3642.02						40268.8	44597.5	43986.5				LUV intact	0.982898
				3544.17	3578.88	2979.33	3015.88	3346.98	3941.55	3555.02	3636.85	3947.45						A	B	C	A	B	C
																	100uM	3378.87	3510.24	4067.82	0.0210914	0.0269355	0.0107678
																		4155.24	4589.22	4467.82				LUV lysed	0.0195982	0.00818666
																		40188.3	43568.2	41215.6				LUV intact	0.980402
		Temperature(¡C)	1	2	3	4	5	6	7	8	9	10	11	12
																	DOPC:STIG	Raw Data			Normalized
		24		41552.3	44672.1	40155	40780.5	43117.9	39764.1	40183.7	42008.7	41987						A	B	C	A	B	C
				41642.3	40997.3	42630.3	41092.6	42155.8	41672.7	40268.8	44597.5	43986.5					0uM	2886.46	3145.22	3078.99	0.0230921	0.0151693	0.0110156		AVR	STDV
																		3522.85	3543.96	3392.01				LUV lysed	0.0164257	0.00613552
				30445.2	29431.1	31494.9	31452	32002	29633.5	30465.1	31049.7	28765.5						30445.2	29431.1	31494.9				LUV intact	0.983574
				31288	30189.9	33411.6	30128.7	33451.5	34551	29766.3	31487	30444.5						A	B	C	A	B	C
																	1uM	3796.85	3633.1	3616.24	0.018889	0.0135633	0.0134528
				28994	29645.2	31002.1	31226.8	30673	29786.3	31668.9	30201.7	29896.2						4319.23	4017.87	3966.24				LUV lysed	0.0153017	0.00310719
				31648.9	33467.2	29647.3	30188.8	33489.2	30125.5	31287.7	33648.9	29462.4						31452	32002	29633.5				LUV intact	0.984698
																		A	B	C	A	B	C
																	5uM	3124.7	3044.73	3392.25	0.0189215	0.0307793	0.0241725
4B		Temperature(¡C)	1	2	3	4	5	6	7	8	9	10	11	12				3642.02	3906.7	4005.58				LUV lysed	0.0246244	0.00594183
																		30465.1	31049.7	28765.5				LUV intact	0.975376
		23.5		3378.87	3510.24	4067.82												A	B	C	A	B	C
																	10uM	3131.84	3147.86	2966.48	0.0384938	0.032764	0.0294142
																		4215.68	4033.87	3862				LUV lysed	0.0335573	0.0045915
				3186.63	3017.99	3348.22												31288	30189.9	33411.6				LUV intact	0.966443
																		A	B	C	A	B	C
																	20uM	3086.09	3122.68	3349.69	0.00371152	0.028474	0.0172534
				2588.8	2645.11	3063.02												3186.46	3986.27	3888.02				LUV lysed	0.0164796	0.0123994
																		30128.7	33451.5	34551				LUV intact	0.98352
																		A	B	C	A	B	C
																	50uM	2997.46	3348.11	3468.67	0.00589274	0.0105993	-0.00818076
		Temperature(¡C)	1	2	3	4	5	6	7	8	9	10	11	12				3155.2	3646.36	3247.98				LUV lysed	0.00277041	0.00977159
																		29766.3	31487	30444.5				LUV intact	0.99723
		23.7		4155.24	4589.22	4467.82												A	B	C	A	B	C
																	100uM	3186.63	3017.99	3348.22	0.00236031	0.0316341	0.00991308
																		3247.48	3899.2	3645.82				LUV lysed	0.0146358	0.0151976
				3247.48	3899.2	3645.82												28964.2	30874.3	33369.5				LUV intact	0.985364
				3048.11	3319.67	4001.29											DOPC:BSITO	Raw Data			Normalized
																		A	B	C	A	B	C
																	0uM	2499.87	2684.96	2658.89	0.0197918	0.017212	0.00770263		AVR	STDV
																		3024.24	3149	2877.2				LUV lysed	0.0149022	0.006367
																		28994	29645.2	31002.1				LUV intact	0.985098
		Temperature(¡C)	1	2	3	4	5	6	7	8	9	10	11	12				A	B	C	A	B	C
																	1uM	2648.86	2973.33	2772.1	0.0177057	0.012562	0.00909391
		23.9		40188.3	43568.2	41215.6												3154.86	3321.3	3017.76				LUV lysed	0.0131205	0.00433299
																		31226.8	30673	29786.3				LUV intact	0.986879
																		A	B	C	A	B	C
				28964.2	30874.3	33369.5											5uM	2688.66	2784.11	2941.46	0.0161339	0.0211826	0.0259903
																		3156.23	3364.89	3642.02				LUV lysed	0.0211022	0.00492869
																		31668.9	30201.7	29896.2				LUV intact	0.978898
				32102.3	33648.6	29664												A	B	C	A	B	C
																	10uM	2793.64	2709.84	2881.15	0.02601	0.0282545	0.00366833
																		3544.17	3578.88	2979.33				LUV lysed	0.019311	0.0135933
																		31648.9	33467.2	29647.3				LUV intact	0.980689
																		A	B	C	A	B	C
																	20uM	2664.38	2976.33	2541.1	0.0127706	0.0121472	0.0507698
																		3015.88	3346.98	3941.55				LUV lysed	0.0252292	0.022121
																		30188.8	33489.2	30125.5				LUV intact	0.974771
																		A	B	C	A	B	C
																	50uM	2866.48	2991.22	3016.33	0.0242263	0.0210593	0.0352081
																		3555.02	3636.85	3947.45				LUV lysed	0.0268312	0.00742538
																		31287.7	33648.9	29462.4				LUV intact	0.973169
																		A	B	C	A	B	C
																	100uM	2588.8	2645.11	3063.02	0.0155628	0.0217574	0.0352717
																		3048.11	3319.67	4001.29				LUV lysed	0.0241973	0.0100784
																		32102.3	33648.6	29664				LUV intact	0.975803

## Sheet: LUV test digitonin
1A		Temperature(¡C)	1	2	3	4	5	6	7	8	9	10	11	12			DOPC	Raw Data			Normalized
																		A	B	C	A	B	C					DOPC	Conc (uM)	%	STDV	EC50 (uM)	STDV (uM)
		23.4		2899.73	2417.9	3189.55	2589.24	3093.61	2361.48	3217.41	2768.51	2476.29					0uM	2899.73	2417.9	3189.55	0.0216013	0.0195505	0.0185026		AVR	STDV			0	0.02	0	na	na
				3055.83	2834.91	2623.77	3231.89	2498.62	3162.71	2912.47	2705.39	2988.16						3398.46	2895.27	3597.02				LUV lysed	0.0198848	0.00157616			1	0.01	0.03
																		25987.5	26834.9	25211.8				LUV intact	0.980115				5	0.02	0.02
				3292.82	3361.94	3558.27	3422.62	3510.74	3378.2	3479.66	3533.89	3441.26						A	B	C	A	B	C						10	0.02	0.01
				3569.41	3389.77	3501.62	3468.12	3547.93	3395.48	3578.26	3412.71	3486.53					1uM	2589.24	3093.61	2361.48	-0.000535648	0.00185556	0.0443799						20	0.01	0
																		2576.17	3136.76	3364.24				LUV lysed	0.0152333	0.02527			50	0.01	0.02
				6432.52	5987.24	6521.88	6104.74	6368.56	5876.92	6489.33	6295.11	6033.67						27002.6	26345.9	24956.3				LUV intact	0.984767				100	0.03	0.02
				6543.28	6189.45	5921.77	6411.9	6330.28	6508.66	6411.9	6330.28	6508.66						A	B	C	A	B	C
																	5uM	3217.41	2768.51	2476.29	0.00281336	0.0389348	0.0111575					DOPC:CHOL	Conc (uM)	%	STDV	EC50 (uM)	STDV (uM)
																		3283.19	3655.27	2748.94				LUV lysed	0.0176352	0.0189119			0	0.03	0.03	52.4	13.2
		Temperature(¡C)	1	2	3	4	5	6	7	8	9	10	11	12				26601.6	25543.9	26912.7				LUV intact	0.982365				1	0.01	0.02	Value predicted by the model
																		A	B	C	A	B	C						5	0.12	0.01
		23.9		3398.46	2895.27	3597.02	2576.17	3136.76	3364.24	3283.19	3655.27	2748.94					10uM	3055.83	2834.91	2623.77	0.0108932	0.0335887	0.0142469						10	0.22	0.02
				3307.7	3591.76	2967.43	3421.96	2811.73	3268.45	3148.78	3321.2	2900.77						3307.7	3591.76	2967.43				LUV lysed	0.0195763	0.0122505			20	0.3	0.07
																		26178.4	25368	26745.1				LUV intact	0.980424				50	0.42	0.08
				4936.41	3386.13	4064.19	3579.25	3566.88	4227.62	6164.29	6727.16	6263.48						A	B	C	A	B	C						100	0.55	0.1
				10035.2	9053.85	8409.36	10745.4	12844.4	9812.97	15320.8	12097.3	14352.7					20uM	3231.89	2498.62	3162.71	0.00869634	0.0127212	0.00454881
																		3421.96	2811.73	3268.45				LUV lysed	0.00865544	0.00408632		DOPC:ERGO	Conc (uM)	%	STDV	EC50 (uM)	STDV (uM)
				8804.69	8011.67	8951.92	8844.82	9226.5	8413.25	10576.9	10287.4	9986.24						25088.7	27112.5	26409.2				LUV intact	0.991345				0	0.07	0	69.9	5.7
				16279	14318.9	12894.4	17342.6	16834.6	20347.5	18922.9	21530.2	20509.8						A	B	C	A	B	C						1	0.09	0.01	Value predicted by the model
																	50uM	2912.47	2705.39	2988.16	0.0102832	0.0261014	-0.00388627						5	0.13	0.01
																		3148.78	3321.2	2900.77				LUV lysed	0.0108328	0.0150014			10	0.27	0
																		25892.7	26298.5	25476.8				LUV intact	0.989167				20	0.35	0.03
		Temperature(¡C)	1	2	3	4	5	6	7	8	9	10	11	12				A	B	C	A	B	C						50	0.45	0.01
																	100uM	3256	2949.64	3009	0.00433658	0.0341323	0.0453791						100	0.59	0.05
		23.9		25987.5	26834.9	25211.8	27002.6	26345.9	24956.3	26601.6	25543.9	26912.7						3346.82	3804.17	4049.01				LUV lysed	0.0279493	0.0212084
				26178.4	25368	26745.1	25088.7	27112.5	26409.2	25892.7	26298.5	25476.8						24198.6	27985.5	25927.3				LUV intact	0.972051			DOPC:CAMP	Conc (uM)	%	STDV	EC50 (uM)	STDV (uM)
																													0	0.05	0	99	11.6
				28954.8	27245.6	30123.6	27890.4	29567.3	27488.9	28345.2	29901.8	27655					DOPC:CHOL	Raw Data			Normalized								1	0.05	0	Value predicted by the model
				30456.1	28592.7	27134.5	29238.4	28701.3	30312.9	27976.3	29784.7	28123.7						A	B	C	A	B	C						5	0.09	0
																	0uM	3292.82	3361.94	3558.27	0.064048	0.00101257	0.0190442		AVR	STDV			10	0.1	0.01
				38945.3	32784.7	41236.5	35109.8	43012.8	31876.3	40567.9	37218.5	33495.6						4936.41	3386.13	4064.19				LUV lysed	0.0280349	0.0324652			20	0.2	0.01
				42178.3	36012.8	31954.8	39876.2	36645.2	42834.7	34567.9	40988.6	37412.6						28954.8	27245.6	30123.6				LUV intact	0.971965				50	0.37	0.03
																		A	B	C	A	B	C						100	0.5	0.04
																	1uM	3422.62	3510.74	3378.2	0.00640148	0.00215462	0.0352299
1B		Temperature(¡C)	1	2	3	4	5	6	7	8	9	10	11	12				3579.25	3566.88	4227.62				LUV lysed	0.0145953	0.0179958		DOPC:STIG	Conc (uM)	%	STDV	EC50 (uM)	STDV (uM)
																		27890.4	29567.3	27488.9				LUV intact	0.985405				0	0.01	0.01	53.1	5.1
		23.3		3256	2949.64	3009												A	B	C	A	B	C						1	0.01	0
																	5uM	3479.66	3533.89	3441.26	0.107965	0.121105	0.116555						5	0.05	0.03
																		6164.29	6727.16	6263.48				LUV lysed	0.115208	0.00667222			10	0.12	0.01
				3289.64	3547.34	3290.76												28345.2	29901.8	27655				LUV intact	0.884792				20	0.13	0.04
																		A	B	C	A	B	C						50	0.45	0.05
																	10uM	3569.41	3389.77	3501.62	0.240483	0.224739	0.207666						100	0.7	0.04
				6697.66	6654.99	6772.4												10035.2	9053.85	8409.36				LUV lysed	0.224296	0.016413
																		30456.1	28592.7	27134.5				LUV intact	0.775704			DOPC:BSITO	Conc (uM)	%	STDV	EC50 (uM)	STDV (uM)
																		A	B	C	A	B	C						0	0.01	0.02	49	8.3
																	20uM	3468.12	3547.93	3395.48	0.282389	0.36959	0.238414						1	0.07	0	Value predicted by the model
		Temperature(¡C)	1	2	3	4	5	6	7	8	9	10	11	12				10745.4	12844.4	9812.97				LUV lysed	0.296798	0.0667645			5	0.15	0.04
																		29238.4	28701.3	30312.9				LUV intact	0.703202				10	0.28	0.01
		23.7		3346.82	3804.17	4049.01												A	B	C	A	B	C						20	0.4	0.02
																	50uM	3578.26	3412.71	3486.53	0.481289	0.329313	0.441047						50	0.46	0
																		15320.8	12097.3	14352.7				LUV lysed	0.417216	0.0787407			100	0.55	0.04
				14892.5	19433.7	17043												27976.3	29784.7	28123.7				LUV intact	0.582784
																		A	B	C	A	B	C
																	100uM	3289.64	3547.34	3290.76	0.449688	0.655165	0.53482
				24300.5	23699.3	24104												14892.5	19433.7	17043				LUV lysed	0.546558	0.10324
																		29091.6	27795.2	29004.5				LUV intact	0.453442
																	DOPC:ERGO	Raw Data			Normalized
		Temperature(¡C)	1	2	3	4	5	6	7	8	9	10	11	12				A	B	C	A	B	C
																	0uM	6432.52	5987.24	6521.88	0.0729613	0.0755455	0.0700005		AVR	STDV
		23.8		24198.6	27985.5	25927.3												8804.69	8011.67	8951.92				LUV lysed	0.0728358	0.00277464
																		38945.3	32784.7	41236.5				LUV intact	0.927164
																		A	B	C	A	B	C
				29091.6	27795.2	29004.5											1uM	6104.74	6368.56	5876.92	0.0944691	0.0779915	0.0975533
																		8844.82	9226.5	8413.25				LUV lysed	0.0900046	0.0105173
																		35109.8	43012.8	31876.3				LUV intact	0.909995
				35793.2	39003	37267.3												A	B	C	A	B	C
																	5uM	6489.33	6295.11	6033.67	0.119947	0.129103	0.143929
																		10576.9	10287.4	9986.24				LUV lysed	0.130993	0.0121025
																		40567.9	37218.5	33495.6				LUV intact	0.869007
																		A	B	C	A	B	C
																	10uM	6543.28	6189.45	5921.77	0.273207	0.272588	0.267837
																		16279	14318.9	12894.4				LUV lysed	0.271211	0.00293748
																		42178.3	36012.8	31954.8				LUV intact	0.728789
																		A	B	C	A	B	C
																	20uM	6411.9	6330.28	6508.66	0.326636	0.346505	0.380961
																		17342.6	16834.6	20347.5				LUV lysed	0.351367	0.0274868
																		39876.2	36645.2	42834.7				LUV intact	0.648633
																		A	B	C	A	B	C
																	50uM	6411.9	6330.28	6508.66	0.444347	0.438567	0.453054
																		18922.9	21530.2	20509.8				LUV lysed	0.445323	0.00729294
																		34567.9	40988.6	37412.6				LUV intact	0.554677
																		A	B	C	A	B	C
																	100uM	6697.66	6654.99	6772.4	0.605	0.526906	0.630357
																		24300.5	23699.3	24104				LUV lysed	0.587421	0.053919
																		35793.2	39003	34267.3				LUV intact	0.412579
																	DOPC:CAMP	Raw Data			Normalized
																		A	B	C	A	B	C
2A		Temperature(¡C)	1	2	3	4	5	6	7	8	9	10	11	12			0uM	3348.27	3115.68	3397.55	0.0499819	0.0480222	0.0456723		AVR	STDV
																		5268.43	4911.57	5192.52				LUV lysed	0.0478922	0.00215774
		23.7		3348.27	3115.68	3397.55	3268.91	3372.45	3239.78	3405.12	3301.66	3359.81						41765.2	40512.8	42698.5				LUV intact	0.952108
				3287.44	3410.22	3226.96	3365.29	3333.72	3389.66	3104.84	3274.52	3312.91						A	B	C	A	B	C
																	1uM	3268.91	3372.45	3239.78	0.0514169	0.0464635	0.0506669
				3124.78	3006.94	3168.55	3042.32	3137.66	2998.57	3175.23	3083.42	3029.89						5208.09	5173.48	5122.04				LUV lysed	0.0495157	0.00266981
				3145.67	2958.19	3018.45	3119.54	3097.22	3162.9	3035.76	3102.69	3074.16						40983.6	42134.9	40389.6				LUV intact	0.950484
																		A	B	C	A	B	C
				2689.44	2567.88	2758.21	2623.91	2715.34	2558.72	2766.91	2644.13	2599.68					5uM	3405.12	3301.66	3359.81	0.0906799	0.0859688	0.0947947
				2731.55	2672.32	2579.46	2703.89	2661.25	2749.99	2612.73	2697.12	2635.91						6948.24	6564.58	7012.52				LUV lysed	0.0904812	0.00441632
																		42477.9	41256.3	41892.7				LUV intact	0.909519
																		A	B	C	A	B	C
																	10uM	3287.44	3410.22	3226.96	0.112722	0.0901392	0.0967559
																		7501.61	6955.89	6882.98				LUV lysed	0.0998722	0.0116092
		Temperature(¡C)	1	2	3	4	5	6	7	8	9	10	11	12				40673.1	42745.7	41013				LUV intact	0.900128
																		A	B	C	A	B	C
		23.8		5268.43	4911.57	5192.52	5208.09	5173.48	5122.04	6948.24	6564.58	7012.52					20uM	3365.29	3333.72	3389.66	0.189615	0.203397	0.206889
				7501.61	6955.89	6882.98	10751.4	11087.7	11545.9	15751.4	17087.7	18545.9						10751.4	11087.7	11545.9				LUV lysed	0.199967	0.00913352
																		42318.4	41456.2	42812.7				LUV intact	0.800033
				3064.45	3177.63	3707.12	3390.12	3290.44	3302.31	3627.6	4257.63	4973.26						A	B	C	A	B	C
				6652.25	5943.82	6127.77	9277.5	7952.5	10685.1	15355	13547.4	15533					50uM	3104.84	3274.52	3312.91	0.336079	0.356812	0.402638
																		15751.4	17087.7	18545.9				LUV lysed	0.365177	0.0340588
				2787.98	2626.5	3695.53	4385.53	4869	3912.87	6920.59	8146.61	5681.75						40734.6	41987.3	41145.8				LUV intact	0.634823
				11458.3	9609.08	8626.61	15345.3	13246	15622	13274.5	16972.1	14647.6						A	B	C	A	B	C
																	100uM	3369.12	3892.46	3487.23	0.540659	0.489004	0.454222
																		24334.6	22035.8	21187.5				LUV lysed	0.494628	0.043492
																		42146.8	40995.2	42455.6				LUV intact	0.505372
		Temperature(¡C)	1	2	3	4	5	6	7	8	9	10	11	12
																	DOPC:STIG	Raw Data			Normalized
		24		41765.2	40512.8	42698.5	40983.6	42134.9	40389.6	42477.9	41256.3	41892.7						A	B	C	A	B	C
				40673.1	42745.7	41013	42318.4	41456.2	42812.7	40734.6	41987.3	41145.8					0uM	3124.78	3006.94	3168.55	-0.00223556	0.00667783	0.0196008		AVR	STDV
																		3064.45	3177.63	3707.12				LUV lysed	0.00801437	0.0109794
				30112.7	28567.9	30645.3	29234.5	29987.7	28389.8	30478.6	29045.2	28791.4						30112.7	28567.9	30645.3				LUV intact	0.991986
				29765.1	28933.7	28456.3	30211.8	29378.6	30589.2	29187.4	29855	28672.1						A	B	C	A	B	C
																	1uM	3042.32	3137.66	2998.57	0.013279	0.00568983	0.0119623
				31845.7	24567.3	34987.4	29345.2	33218.9	22988.6	34012.7	30156.8	26789.3						3390.12	3290.44	3302.31				LUV lysed	0.0103104	0.0040553
				35102.9	27846	23876.6	32567.4	30987.7	34765.2	25543.1	33678.9	28945.8						29234.5	29987.7	28389.8				LUV intact	0.98969
																		A	B	C	A	B	C
																	5uM	3175.23	3083.42	3029.89	0.0165684	0.0452285	0.0754372
2B		Temperature(¡C)	1	2	3	4	5	6	7	8	9	10	11	12				3627.6	4257.63	4973.26				LUV lysed	0.0457447	0.0294378
																		30478.6	29045.2	28791.4				LUV intact	0.954255
		23.5		3369.12	3892.46	3487.23												A	B	C	A	B	C
																	10uM	3145.67	2958.19	3018.45	0.13173	0.11494	0.122232
																		6652.25	5943.82	6127.77				LUV lysed	0.122968	0.00841897
				3247.95	3099.13	2897.35												29765.1	28933.7	28456.3				LUV intact	0.877032
																		A	B	C	A	B	C
																	20uM	3119.54	3097.22	3162.9	0.227296	0.184742	0.274268
				2806.2	2788.33	2753.78												9277.5	7952.5	10685.1				LUV lysed	0.228769	0.0447812
																		30211.8	29378.6	30589.2				LUV intact	0.771231
																		A	B	C	A	B	C
																	50uM	3035.76	3102.69	3074.16	0.471069	0.390423	0.486711
		Temperature(¡C)	1	2	3	4	5	6	7	8	9	10	11	12				15355	13547.4	15533				LUV lysed	0.449401	0.0516714
																		29187.4	29855	28672.1				LUV intact	0.550599
		23.7		24334.6	22035.8	21187.5												A	B	C	A	B	C
																	100uM	3247.95	3099.13	2897.35	0.742634	0.697075	0.660967
																		22421.9	23716.6	22102.9				LUV lysed	0.700225	0.0409243
				22421.9	23716.6	22102.9												29066.8	32676.2	31954.1				LUV intact	0.299775
				19638.5	18211.9	18963.5											DOPC:BSITO	Raw Data			Normalized
																		A	B	C	A	B	C
																	0uM	2689.44	2567.88	2758.21	0.00337969	0.00266461	0.0290828		AVR	STDV
																		2787.98	2626.5	3695.53				LUV lysed	0.011709	0.0150503
																		31845.7	24567.3	34987.4				LUV intact	0.988291
		Temperature(¡C)	1	2	3	4	5	6	7	8	9	10	11	12				A	B	C	A	B	C
																	1uM	2623.91	2715.34	2558.72	0.0659259	0.0706037	0.0662832
		23.9		42146.8	40995.2	42455.6												4385.53	4869	3912.87				LUV lysed	0.0676043	0.00260373
																		29345.2	33218.9	22988.6				LUV intact	0.932396
																		A	B	C	A	B	C
				29066.8	32676.2	31954.1											5uM	2766.91	2644.13	2599.68	0.132936	0.199998	0.127413
																		6920.59	8146.61	5681.75				LUV lysed	0.153449	0.0404074
																		34012.7	30156.8	26789.3				LUV intact	0.846551
				33047.6	33297.4	30415.1												A	B	C	A	B	C
																	10uM	2731.55	2672.32	2579.46	0.269584	0.275556	0.283942
																		11458.3	9609.08	8626.61				LUV lysed	0.276361	0.00721314
																		35102.9	27846	23876.6				LUV intact	0.723639
																		A	B	C	A	B	C
																	20uM	2703.89	2661.25	2749.99	0.423306	0.373669	0.402059
																		15345.3	13246	15622				LUV lysed	0.399678	0.0249041
																		32567.4	30987.7	34765.2				LUV intact	0.600322
																		A	B	C	A	B	C
																	50uM	2612.73	2697.12	2635.91	0.464963	0.460754	0.456549
																		13274.5	16972.1	14647.6				LUV lysed	0.460755	0.0042069
																		25543.1	33678.9	28945.8				LUV intact	0.539245
																		A	B	C	A	B	C
																	100uM	2806.2	2788.33	2753.78	0.556596	0.50554	0.586005
																		19638.5	18211.9	18963.5				LUV lysed	0.54938	0.0407152
																		33047.6	33297.4	30415.1				LUV intact	0.45062

## Sheet: LUV test ophiopogonin D
7A		Temperature(¡C)	1	2	3	4	5	6	7	8	9	10	11	12			DOPC	Raw Data			Normalized
																		A	B	C	A	B	C					DOPC	Conc (uM)	%	STDV	EC50 (uM)	STDV (uM)
		23.5		2678.45	3326.45	2947.11	3045.13	3354.3	3477.17	2248.96	2756.12	2489.66					0uM	2678.45	3326.45	2947.11	0.0164041	0.0477464	0.0295381		AVR	STDV			0	0.03	0.02	na	na
				2246.01	2551.38	2544.03	2907.59	2677.42	3125.69	3004.66	3156.92	3046.86						3068.52	4338.66	3671.06				LUV lysed	0.0312295	0.0157394			1	0.04	0.03
																		26457.1	24526.1	27456.2				LUV intact	0.96877				5	0.05	0.01
				3246.47	3300.46	3125.88	3156.49	3433.05	3241.93	3399.72	3501.2	3456.65						A	B	C	A	B	C						10	0.02	0
				3466.49	3502.17	3479.47	3016.78	3306.96	3587.25	3372.02	3492.23	3501.14					1uM	3045.13	3354.3	3477.17	0.0417607	0.0740535	0.00599384						20	0	0.01
																		4067.51	4932.2	3606.64				LUV lysed	0.0406027	0.0340446			50	0	0
				5934.13	6107.68	6493.84	6273.92	6485.85	6577.23	6147.26	6840.11	6477.3						27527.1	24662	25078.2				LUV intact	0.959397				100	0.03	0
				6643.17	5997.96	6742.28	6012.47	6859.75	6325.48	7935.52	8165.03	6506.11						A	B	C	A	B	C
																	5uM	2248.96	2756.12	2489.66	0.0387564	0.0599865	0.0401018					DOPC:CHOL	Conc (uM)	%	STDV	EC50 (uM)	STDV (uM)
																		3264.26	4310.45	3569.01				LUV lysed	0.0462816	0.0118879			0	0.02	0	na	na
		Temperature(¡C)	1	2	3	4	5	6	7	8	9	10	11	12				28445.7	28667.3	29404.7				LUV intact	0.953718				1	0.01	0.03
																		A	B	C	A	B	C						5	0.04	0.02
		23.7		3068.52	4338.66	3671.06	4067.51	4932.2	3606.64	3264.26	4310.45	3569.01					10uM	2246.01	2551.38	2544.03	0.0240653	0.0185767	0.0246675						10	0.03	0.01
				2863.24	3003.59	3147.25	2741.49	3108.18	3154.41	3066.02	3197.28	3168.35						2863.24	3003.59	3147.25				LUV lysed	0.0224365	0.00335624			20	0.05	0.01
																		27894.3	26894.5	26998.2				LUV intact	0.977563				50	0.04	0.03
				3801.42	3747.15	3716.15	3028.51	3465.66	3893.45	3892.43	4635.01	4564.13						A	B	C	A	B	C						100	0.03	0.05
				4240.55	4069.23	4446.79	4709.61	4684.01	4653.25	4394.13	4923.09	3667.15					20uM	2907.59	2677.42	3125.69	-0.00727677	0.0173562	0.00132571
																		2741.49	3108.18	3154.41				LUV lysed	0.00380172	0.0125018		DOPC:ERGO	Conc (uM)	%	STDV	EC50 (uM)	STDV (uM)
				6125.46	6380.15	7024.36	6341.54	8638.15	7436.11	38290.6	42339.3	43549.1						25733.7	27496	24788				LUV intact	0.996198				0	0.01	0.01	na	na
				7199.35	6482.03	7315	6382.14	7309.66	6516.02	38290.6	42339.3	43549.1						A	B	C	A	B	C						1	0.03	0.03
																	50uM	3004.66	3156.92	3046.86	0.00261641	0.00169213	0.00474542						5	0.01	0
																		3066.02	3197.28	3168.35				LUV lysed	0.00301799	0.00156576			10	0.02	0
																		26458.2	27005	28649				LUV intact	0.996982				20	0.01	0
		Temperature(¡C)	1	2	3	4	5	6	7	8	9	10	11	12				A	B	C	A	B	C						50	0.03	0.03
																	100uM	3216.22	3046.67	2987.35	0.030704	0.0273882	0.0263408						100	0.02	0.01
		23.9		26457.1	24526.1	27456.2	27527.1	24662	25078.2	28445.7	28667.3	29404.7						3909.51	3715.99	3594.74				LUV lysed	0.0281443	0.00227775
				27894.3	26894.5	26998.2	25733.7	27496	24788	26458.2	27005	28649						25796	27485.2	26046.2				LUV intact	0.971856			DOPC:CAMP	Conc (uM)	%	STDV	EC50 (uM)	STDV (uM)
																													0	0.01	0	na	na
				28494.3	29782.5	27034.2	28403.3	29468.2	27499.3	29707.3	28467.3	27996.4					DOPC:CHOL	Raw Data			Normalized								1	0.02	0.02
				27964.6	28046.7	27991.4	29401.4	28014	28335	26432	28141.8	29712.5						A	B	C	A	B	C						5	0.02	0.01
																	0uM	3246.47	3300.46	3125.88	0.0219803	0.0168676	0.0246888		AVR	STDV			10	0.06	0
				39487.6	34991.8	38004.5	40876.1	44039.9	37610.2	43501.9	34789.7	32987.6						3801.42	3747.15	3716.15				LUV lysed	0.0211789	0.00397169			20	0.05	0.01
				34570.2	33497.7	30159.5	37524	38424.2	37204.2	35994.1	37933.5	37024.9						28494.3	29782.5	27034.2				LUV intact	0.978821				50	0.03	0.03
																		A	B	C	A	B	C						100	0.03	0.03
																	1uM	3156.49	3433.05	3241.93	-0.00506912	0.00125265	0.0268583
7B		Temperature(¡C)	1	2	3	4	5	6	7	8	9	10	11	12				3028.51	3465.66	3893.45				LUV lysed	0.0076806	0.0169065		DOPC:STIG	Conc (uM)	%	STDV	EC50 (uM)	STDV (uM)
																		28403.3	29468.2	27499.3				LUV intact	0.992319				0	0.02	0.01	na	na
		23.4		3216.22	3046.67	2987.35												A	B	C	A	B	C						1	0	0
																	5uM	3399.72	3501.2	3456.65	0.0187286	0.0454137	0.04513						5	0.05	0.02
																		3892.43	4635.01	4564.13				LUV lysed	0.0364241	0.0153254			10	0.03	0.03
				3103.67	3248.3	3344.89												29707.3	28467.3	27996.4				LUV intact	0.963576				20	0.01	0
																		A	B	C	A	B	C						50	0.02	0.02
																	10uM	3466.49	3502.17	3479.47	0.0315969	0.0231033	0.0394632						100	0.04	0.03
				6696.84	6901.44	6788.72												4240.55	4069.23	4446.79				LUV lysed	0.0313878	0.00818197
																		27964.6	28046.7	27991.4				LUV intact	0.968612			DOPC:BSITO	Conc (uM)	%	STDV	EC50 (uM)	STDV (uM)
																		A	B	C	A	B	C						0	0.02	0.02	na	na
																	20uM	3016.78	3306.96	3587.25	0.0641596	0.0557349	0.0430746						1	0.01	0.01
		Temperature(¡C)	1	2	3	4	5	6	7	8	9	10	11	12				4709.61	4684.01	4653.25				LUV lysed	0.054323	0.0106132			5	0.02	0.03
																		29401.4	28014	28335				LUV intact	0.945677				10	0.02	0
		23.7		3909.51	3715.99	3594.74												A	B	C	A	B	C						20	0.02	0
																	50uM	3372.02	3492.23	3501.14	0.044324	0.058048	0.00633363						50	0	0
																		4394.13	4923.09	3667.15				LUV lysed	0.0362352	0.0267893			100	0.05	0.04
				3166.45	5342.35	3507.52												26432	28141.8	29712.5				LUV intact	0.963765
																		A	B	C	A	B	C
																	100uM	3103.67	3248.3	3344.89	0.00252876	0.0933886	0.00675867
				7346.35	7311.51	7093.16												3166.45	5342.35	3507.52				LUV lysed	0.0342253	0.0512805
																		27931.2	25671.2	27408.4				LUV intact	0.965775
																	DOPC:ERGO	Raw Data			Normalized
		Temperature(¡C)	1	2	3	4	5	6	7	8	9	10	11	12				A	B	C	A	B	C
																	0uM	5934.13	6107.68	6493.84	0.00570223	0.00943329	0.016836		AVR	STDV
		23.9		25796	27485.2	26046.2												6125.46	6380.15	7024.36				LUV lysed	0.0106572	0.00566691
																		39487.6	34991.8	38004.5				LUV intact	0.989343
																		A	B	C	A	B	C
				27931.2	25671.2	27408.4											1uM	6273.92	6485.85	6577.23	0.00195433	0.057312	0.0276763
																		6341.54	8638.15	7436.11				LUV lysed	0.0289809	0.0277019
																		40876.1	44039.9	37610.2				LUV intact	0.971019
				35554.1	37057.7	35043.5												A	B	C	A	B	C
																	5uM	6147.26	6840.11	6477.3	0.0137453	0.00645424	0.00914485
																		6589.08	7069.23	6816.31				LUV lysed	0.00978146	0.00368698
																		38290.6	42339.3	43549.1				LUV intact	0.990219
																		A	B	C	A	B	C
																	10uM	6643.17	5997.96	6742.28	0.0199157	0.0176027	0.024457
																		7199.35	6482.03	7315				LUV lysed	0.0206584	0.00348698
																		34570.2	33497.7	30159.5				LUV intact	0.979342
																		A	B	C	A	B	C
																	20uM	6012.47	6859.75	6325.48	0.0117312	0.0142538	0.00617065
																		6382.14	7309.66	6516.02				LUV lysed	0.0107186	0.00413563
																		37524	38424.2	37204.2				LUV intact	0.989281
																		A	B	C	A	B	C
																	50uM	6722.93	6604.06	6423.18	0.0414258	0.0498246	0.00270975
																		7935.52	8165.03	6506.11				LUV lysed	0.03132	0.0251306
																		35994.1	37933.5	37024.9				LUV intact	0.96868
																		A	B	C	A	B	C
																	100uM	6696.84	6901.44	6788.72	0.0225075	0.0135981	0.0107747
																		7346.35	7311.51	7093.16				LUV lysed	0.0156268	0.00612384
																		35554.1	37057.7	35043.5				LUV intact	0.984373
																	DOPC:CAMP	Raw Data			Normalized
																		A	B	C	A	B	C
8A		Temperature(¡C)	1	2	3	4	5	6	7	8	9	10	11	12			0uM	3046.7	3477.97	3341.26	0.00837417	0.0118119	0.0114306		AVR	STDV
																		3369.15	3964.55	3762.07				LUV lysed	0.0105389	0.00188438
		23.7		3046.7	3477.97	3341.26	3452.48	3348.8	3648.01	3672.95	3781.15	3388.49						41552.3	44672.1	40155				LUV intact	0.989461
				3164.58	3347.96	3346.82	3466.64	3397.65	3102.97	3545.62	3348.22	3799.64						A	B	C	A	B	C
																	1uM	3452.48	3348.8	3648.01	-0.00383924	0.0367198	0.0230753
				2886.46	3145.22	3078.99	3796.85	3633.1	3616.24	3124.7	3044.73	3392.25						3309.17	4809.11	4481.4				LUV lysed	0.018652	0.0206382
				3131.84	3147.86	2966.48	3086.09	3122.68	3349.69	2997.46	3348.11	3468.67						40780.5	43117.9	39764.1				LUV intact	0.981348
																		A	B	C	A	B	C
				2499.87	2684.96	2658.89	2648.86	2973.33	2772.1	2688.66	2784.11	2941.46					5uM	3672.95	3781.15	3388.49	0.0118518	0.0161459	0.0235893
				2793.64	2709.84	2881.15	2664.38	2976.33	2541.1	2866.48	2991.22	3016.33						4105.66	4398.36	4299				LUV lysed	0.0171956	0.00593877
																		40183.7	42008.7	41987				LUV intact	0.982804
																		A	B	C	A	B	C
																	10uM	3164.58	3347.96	3346.82	0.0630617	0.0554747	0.0595979
																		5591.05	5436.55	5688.03				LUV lysed	0.0593781	0.00379826
		Temperature(¡C)	1	2	3	4	5	6	7	8	9	10	11	12				41642.3	40997.3	42630.3				LUV intact	0.940622
																		A	B	C	A	B	C
		23.8		3369.15	3964.55	3762.07	3309.17	4809.11	4481.4	4105.66	4398.36	4299					20uM	3466.64	3397.65	3102.97	0.0476933	0.0565916	0.0448079
				5591.05	5436.55	5688.03	5261.15	5591.04	4831.2	5933.56	3936.24	4282.35						5261.15	5591.04	4831.2				LUV lysed	0.0496976	0.00614221
																		41092.6	42155.8	41672.7				LUV intact	0.950302
				3499.36	3296.22	3642.01	3862.02	3712.87	3600.96	4831.07	4565.29	3998.03						A	B	C	A	B	C
				3312.01	4825.16	3769.14	3165.29	3200.31	3662.17	3506.94	3394.32	4598.1					50uM	3545.62	3348.22	3799.64	0.0650253	0.0142552	0.0120117
																		5933.56	3936.24	4282.35				LUV lysed	0.0304307	0.0299807
				3589.37	2779	2731.55	2703.61	3318	3125.29	4048.25	2867.09	3030.12						40268.8	44597.5	43986.5				LUV intact	0.969569
				3397.3	3288.66	3310.09	3322.51	3527.12	3160.43	2965.04	3066.93	3102.1						A	B	C	A	B	C
																	100uM	3378.87	3510.24	4067.82	0.00785789	0.0656994	0.00887079
																		3668.12	6142.02	4397.35				LUV lysed	0.027476	0.0331063
																		40188.3	43568.2	41215.6				LUV intact	0.972524
		Temperature(¡C)	1	2	3	4	5	6	7	8	9	10	11	12
																	DOPC:STIG	Raw Data			Normalized
		24		41552.3	44672.1	40155	40780.5	43117.9	39764.1	40183.7	42008.7	41987						A	B	C	A	B	C
				41642.3	40997.3	42630.3	41092.6	42155.8	41672.7	40268.8	44597.5	43986.5					0uM	2886.46	3145.22	3078.99	0.02224	0.00574464	0.0198135		AVR	STDV
																		3499.36	3296.22	3642.01				LUV lysed	0.0159327	0.00890615
				30445.2	29431.1	31494.9	31452	32002	29633.5	30465.1	31049.7	28765.5						30445.2	29431.1	31494.9				LUV intact	0.984067
				31288	30189.9	33411.6	30128.7	33451.5	34551	29766.3	31487	30444.5						A	B	C	A	B	C
																	1uM	3796.85	3633.1	3616.24	0.00235638	0.00281188	-0.000587265
				28994	29645.2	31002.1	31226.8	30673	29786.3	31668.9	30201.7	29896.2						3862.02	3712.87	3600.96				LUV lysed	0.001527	0.00184512
				31648.9	33467.2	29647.3	30188.8	33489.2	30125.5	31287.7	33648.9	29462.4						31452	32002	29633.5				LUV intact	0.998473
																		A	B	C	A	B	C
																	5uM	3124.7	3044.73	3392.25	0.0624119	0.0542962	0.023875
8B		Temperature(¡C)	1	2	3	4	5	6	7	8	9	10	11	12				4831.07	4565.29	3998.03				LUV lysed	0.0468611	0.0203159
																		30465.1	31049.7	28765.5				LUV intact	0.953139
		23.5		3378.87	3510.24	4067.82												A	B	C	A	B	C
																	10uM	3131.84	3147.86	2966.48	0.00639866	0.0620254	0.0263642
																		3312.01	4825.16	3769.14				LUV lysed	0.0315961	0.02818
				3186.63	3017.99	3348.22												31288	30189.9	33411.6				LUV intact	0.968404
																		A	B	C	A	B	C
																	20uM	3086.09	3122.68	3349.69	0.00292864	0.00255942	0.0100149
				2588.8	2645.11	3063.02												3165.29	3200.31	3662.17				LUV lysed	0.00516766	0.00420192
																		30128.7	33451.5	34551				LUV intact	0.994832
																		A	B	C	A	B	C
																	50uM	2997.46	3348.11	3468.67	0.0190324	0.00164203	0.0418683
		Temperature(¡C)	1	2	3	4	5	6	7	8	9	10	11	12				3506.94	3394.32	4598.1				LUV lysed	0.0208476	0.0201745
																		29766.3	31487	30444.5				LUV intact	0.979152
		23.7		3668.12	6142.02	4397.35												A	B	C	A	B	C
																	100uM	3186.63	3017.99	3348.22	0.0727958	0.0375184	0.0144495
																		5063.13	4063.12	3782.01				LUV lysed	0.0415879	0.0293852
				5063.13	4063.12	3782.01												28964.2	30874.3	33369.5				LUV intact	0.958412
				5060.99	4966.34	3127.78											DOPC:BSITO	Raw Data			Normalized
																		A	B	C	A	B	C
																	0uM	2499.87	2684.96	2658.89	0.041122	0.00348835	0.00256383		AVR	STDV
																		3589.37	2779	2731.55				LUV lysed	0.0157247	0.0219996
																		28994	29645.2	31002.1				LUV intact	0.984275
		Temperature(¡C)	1	2	3	4	5	6	7	8	9	10	11	12				A	B	C	A	B	C
																	1uM	2648.86	2973.33	2772.1	0.0019156	0.0124428	0.0130742
		23.9		40188.3	43568.2	41215.6												2703.61	3318	3125.29				LUV lysed	0.0091442	0.00626811
																		31226.8	30673	29786.3				LUV intact	0.990856
																		A	B	C	A	B	C
				28964.2	30874.3	33369.5											5uM	2688.66	2784.11	2941.46	0.0469142	0.00302635	0.00328932
																		4048.25	2867.09	3030.12				LUV lysed	0.0177433	0.0252631
																		31668.9	30201.7	29896.2				LUV intact	0.982257
				32102.3	33648.6	29664												A	B	C	A	B	C
																	10uM	2793.64	2709.84	2881.15	0.0209201	0.0188188	0.0160254
																		3397.3	3288.66	3310.09				LUV lysed	0.0185881	0.0024555
																		31648.9	33467.2	29647.3				LUV intact	0.981412
																		A	B	C	A	B	C
																	20uM	2664.38	2976.33	2541.1	0.0239106	0.0180508	0.0224523
																		3322.51	3527.12	3160.43				LUV lysed	0.0214712	0.00305059
																		30188.8	33489.2	30125.5				LUV intact	0.978529
																		A	B	C	A	B	C
																	50uM	2866.48	2991.22	3016.33	0.00346769	0.00246943	0.0032432
																		2965.04	3066.93	3102.1				LUV lysed	0.00306011	0.00052371
																		31287.7	33648.9	29462.4				LUV intact	0.99694
																		A	B	C	A	B	C
																	100uM	2588.8	2645.11	3063.02	0.0837648	0.0748697	0.00243419
																		5060.99	4966.34	3127.78				LUV lysed	0.0536896	0.0446107
																		32102.3	33648.6	29664				LUV intact	0.94631

## Sheet: Saponin detetcion
DOPC aHederin				DOPC Hederacoside C									aHederin.
	Sup 1	Pel1			Sup 1	Pel1
Signal	29744	31662		Signal	60363	10254							Concentration	Signal
	33720	37720			52476	15722							1.6	0
	31076	31210			59532	8865							3.13	11984
AVR	31513.3	33530.7		AVR	57457	11613.7							6.25	25971
STDV	2023.76	3635.1	SUM	STDV	4333.64	3625.07	SUM						12.5	43707
CONC.	8.77505	9.30312	18.0782	CONC.	15.5662	3.56598	19.1322						25	61487
STDV	1.05567	1.47746		STDV	1.66032	1.47484							50	82788
													100	96343
DOPC:CHOL aHederin				DOPC:CHOL Hederacoside C
	Sup 1	Pel1			Sup 1	Pel1
Signal	40262	18552		Signal	79632	9732
	38721	25283			69262	7561
	33071	30361			50021	12489
AVR	37351.3	24732		AVR	66305	9927.33
STDV	3786.11	5923.75	SUM	STDV	15025.3	2469.8	SUM
CONC.	10.3032	6.99992	17.3032	CONC.	17.8823	3.12456	21.0069
STDV	1.51699	2.07655		STDV	4.45904	1.17243							Hedercoside C
DOPC:ERGO aHederin				DOPC:ERGO Hederacoside C									Concentration	Signal
	Sup 1	Pel1			Sup 1	Pel1							1.6	0
Signal	29876	33293		Signal	60265	13962							3.13	17577
	40725	37917			49726	8825							6.25	30508
	39762	28971			55910	10745							12.5	51131
AVR	36787.7	33393.7		AVR	55300.3	11177.3							25	71656
STDV	6005.01	4473.85	SUM	STDV	5295.89	2595.65	SUM						50	83421
CONC.	10.1557	9.26725	19.4229	CONC.	15.0017	3.45177	18.4534						100	98523
STDV	2.09783	1.69702		STDV	1.9122	1.20537
DOPC:CAMP aHederin				DOPC:CAMP Hederacoside C
	Sup 1	Pel1			Sup 1	Pel1
Signal	27554	33845		Signal	79662	0
	30161	39271			66510	7552
	25718	41002			50234	15272
AVR	27811	38039.3		AVR	65468.7	7608
STDV	2232.62	3734.09	SUM	STDV	14741.6	7636.15	SUM
CONC.	7.8059	10.4833	18.2892	CONC.	17.6634	2.51743	20.1808
STDV	1.11034	1.50337		STDV	4.38477	2.5248
DOPC:STIG aHederin				DOPC:STIG Hederacoside C
	Sup 1	Pel1			Sup 1	Pel1
Signal	30262	30274		Signal	45414	13445
	26946	42983			39552	20725
	39451	38911			59624	10872
AVR	32219.7	37389.3		AVR	48196.7	15014
STDV	6478.28	6489.71	SUM	STDV	10321.3	5110.45	SUM
CONC.	8.95994	10.3132	19.2731	CONC.	13.1422	4.45608	17.5983
STDV	2.22171	2.2247		STDV	3.22768	1.86366
DOPC:bSITO aHederin				DOPC:bSITO Hederacoside C
	Sup 1	Pel1			Sup 1	Pel1
Signal	18632	35671		Signal	25537	39926
	20331	29645			44271	10236
	26826	37655			58222	17063
AVR	21929.7	34323.7		AVR	42676.7	22408.3
STDV	4324.61	4171.51	SUM	STDV	16400.7	15550	SUM
CONC.	6.26636	9.5107	15.7771	CONC.	11.6972	6.39166	18.0889
STDV	1.65795	1.61788		STDV	4.81907	4.59639
