# Supplementary material for: Sterol divergence across eukaryotic kingdoms determines membrane susceptibility to saponins, a class of plant defense compounds
Source: Proc Natl Acad Sci U S A. 2026 May 8;123(19):e2523859123. doi: 10.1073/pnas.2523859123 (PMC13168540; doi:10.1073/pnas.2523859123)
Supplement: Supplementary file 3 — Dataset S02 (XLSX) [file pnas.2523859123.sd02.xlsx]

## Sheet: OD600 Aerobic Anaerobic
Aerobic
Strain Name	OD600	AVR	STDV
WT (BY4741)	10.1	10.1333	0.450925
	9.7
	10.6
PDR 18	7.8	7.96667	0.862168
	8.9
	7.2
ERG 3	9.1	8.8	0.3
	8.8
	8.5
Anaerobic
Strain Name	Sterol	Tween	Growth
WT (BY4741)	x	x	x		YES: x
	x	o	o		NO: o
	o	x	o
	o	o	o	Limited growth seen when tween and or sterol were not added in the growth media of the anaerobic gwon cuture
				Genral range between 0,5-2,1
Strain Name	OD600	AVR	STDV
WT (CHOL)	7.8	8.03333	0.321455
	7.9
	8.4
WT (ERGO)	8.2	7.93333	1.12398
	6.7
	8.9
WT (CAMP)	8.8	8.3	0.43589
	8.1
	8
WT (STIG)	7.8	8.3	1.41774
	7.2
	9.9
WT (bSITO)	6.8	7.9	1.21244
	9.2
	7.7

## Sheet: Nucleocounter Aerobic
Name	cell count alive	cell count dead	cell count total	% dead	% dead avr	stdv
									% Lysis	stdv
Solvent control WT	9192	151	9343	0.0161618	0.0556769	0.0593571		Solvent Control WT	0.06	0.06
Solvent control WT	5238	741	5979	0.123934				Hederacoside C WT	0.02	0.01
Solvent control WT	9429	261	9690	0.026935				aHederin WT	0.73	0.05
Solvent control PDR18	4454	341	4795	0.0711157	0.0730245	0.0528726		Triton Control WT	0.96	0.03
Solvent control PDR18	9079	196	9275	0.0211321				Solvent Control PDR18	0.07	0.05
Solvent control PDR18	5859	851	6710	0.126826				Hederacoside C PDR18	0.02	0
Solvent control ER3	12434	351	12785	0.027454	0.043393	0.0391858		aHederin ERG3	0.34	0.1
Solvent control ER3	10733	160	10893	0.0146883				Triton Control PDR18	0.94	0.02
Solvent control ER3	8774	847	9621	0.0880366				Solcent Control ERG3	0.04	0.04
Hederacoside C WT	10029	323	10352	0.0312017	0.0210376	0.00964967		Hederacoside C ERG3	0.03	0.02
Hederacoside C WT	13007	158	13165	0.0120015				aHederin PDR18	0.42	0.07
Hederacoside C WT	9107	185	9292	0.0199096				Triton Control ERG3	0.91	0.03
Hederacoside C PDR18	18603	315	18918	0.0166508	0.0198121	0.00321431
Hederacoside C PDR18	8008	161	8169	0.0197087
Hederacoside C PDR18	3302	78	3380	0.0230769
Hederacoside C ER3	3718	229	3947	0.0580187	0.0334427	0.0216034
Hederacoside C ER3	11572	295	11867	0.0248589
Hederacoside C ER3	8502	151	8653	0.0174506
aHederin WT	2318	4863	7181	0.677204	0.729656	0.0482022
aHederin WT	12019	34165	46184	0.739758
aHederin WT	10720	36299	47019	0.772007
aHederin PDR18	4058	2178	6236	0.349262	0.422221	0.072601
aHederin PDR18	10881	7975	18856	0.422942
aHederin PDR18	6204	6068	12272	0.494459
aHederin ER3	6598	5377	11975	0.449019	0.344243	0.0951708
aHederin ER3	8351	3940	12291	0.32056
aHederin ER3	9694	3462	13156	0.26315
Triton WT	188	9817	10005	0.981209	0.957719	0.0265529
Triton WT	367	9562	9929	0.963038
Triton WT	602	7866	8468	0.928909
Triton PDR18	327	6692	7019	0.953412	0.939716	0.0238179
Triton PDR18	782	8126	8908	0.912214
Triton PDR18	440	9027	9467	0.953523
Triton ER3	437	8234	8671	0.949602	0.913842	0.032223
Triton ER3	1023	8035	9058	0.887061
Triton ER3	773	7352	8125	0.904862

## Sheet: Nucleocounter Anaerobic
Name	cell count alive	cell count dead	cell count total	% dead	% dead avr	stdv
									% Lysis	stdv
Solvent control WT:CHOL	4896	584	5480	0.106569	0.0605926	0.0398793		Solvent control WT:CHOL	0.06	0.04
Solvent control WT:CHOL	8847	367	9214	0.0398307				Hederacoside C WT:CHOL	0.08	0.03
Solvent control WT:CHOL	7471	274	7745	0.0353777				aHederin WT:CHOL	0.86	0.07
Hederacoside C WT:CHOL	8520	476	8996	0.0529124	0.0791288	0.0349122		Solvent control WT:ERGO	0.06	0.03
Hederacoside C WT:CHOL	7990	562	8552	0.0657156				Hederacoside C WT:ERGO	0.04	0.01
Hederacoside C WT:CHOL	2612	352	2964	0.118758				aHederin WT:ERGO	0.72	0.07
aHederin WT:CHOL	1125	5212	6337	0.822471	0.855826	0.0744496		Solvent control WT:CAMP	0.05	0.02
aHederin WT:CHOL	678	10837	11515	0.94112				Hederacoside C WT:CAMP	0.06	0.02
aHederin WT:CHOL	848	3476	4324	0.803885				aHederin WT:CAMP	0.53	0.05
Solvent control WT:ERGO	9009	487	9496	0.0512848	0.0644287	0.0340615		Solvent control WT:STIG	0.07	0.05
Solvent control WT:ERGO	3323	382	3705	0.103104				Hederacoside C WT:STIG	0.03	0.02
Solvent control WT:ERGO	11786	477	12263	0.0388975				aHederin WT:STIG	0.3	0.16
Hederacoside C WT:ERGO	8299	420	8719	0.0481707	0.0390969	0.00929474		Solvent control WT:bSITO	0.06	0.04
Hederacoside C WT:ERGO	1705	52	1757	0.0295959				Hederacoside C WT:bSITO	0.07	0.06
Hederacoside C WT:ERGO	13803	568	14371	0.039524				aHederin WT:bSITO	0.22	0.09
aHederin WT:ERGO	2141	4407	6548	0.67303	0.721617	0.0702412
aHederin WT:ERGO	2883	6407	9290	0.689666
aHederin WT:ERGO	1562	6333	7895	0.802153
Solvent control WT:CAMP	9219	638	9857	0.0647256	0.0500181	0.023115
Solvent control WT:CAMP	11030	264	11294	0.0233752
Solvent control WT:CAMP	10296	680	10976	0.0619534
Hederacoside C WT:CAMP	13957	594	14551	0.0408219	0.0574682	0.0245197
Hederacoside C WT:CAMP	6124	295	6419	0.0459573
Hederacoside C WT:CAMP	11768	1102	12870	0.0856255
aHederin WT:CAMP	2523	2921	5444	0.536554	0.533518	0.0503698
aHederin WT:CAMP	5532	7712	13244	0.582301
aHederin WT:CAMP	5820	5409	11229	0.481699
Solvent control WT:STIG	6008	182	6190	0.0294023	0.0736053	0.0455843
Solvent control WT:STIG	12048	1650	13698	0.120456
Solvent control WT:STIG	11993	916	12909	0.0709582
Hederacoside C WT:STIG	7660	106	7766	0.0136492	0.0271602	0.0229102
Hederacoside C WT:STIG	17679	255	17934	0.0142188
Hederacoside C WT:STIG	9850	558	10408	0.0536126
aHederin WT:STIG	6032	2018	8050	0.250683	0.299761	0.163036
aHederin WT:STIG	1772	355	2127	0.166902
aHederin WT:STIG	5820	5409	11229	0.481699
Solvent control WT:bSITO	6702	399	7101	0.0561893	0.0613858	0.0407489
Solvent control WT:bSITO	8768	1023	9791	0.104484
Solvent control WT:bSITO	8441	203	8644	0.0234845
Hederacoside C WT:bSITO	6825	239	7064	0.0338335	0.066869	0.0617135
Hederacoside C WT:bSITO	4988	799	5787	0.138068
Hederacoside C WT:bSITO	14076	416	14492	0.0287055
aHederin WT:bSITO	5379	2622	8001	0.327709	0.224381	0.0902916
aHederin WT:bSITO	10594	2028	12622	0.160672
aHederin WT:bSITO	4002	907	4909	0.184763

## Sheet: Saponin detetction
WT aHederin						WT Hedercsoide C
	Sup 1	Pel2	Sup3	Pel3			Sup 1	Pel2	Sup3	Pel3
Signal	30325	0	10333	31662		Signal	56822	0	0	18764
	25733	7804	11653	37720			49072	0	12673	10374
	37843	0	8039	31210			55283	0	10996	10832
AVR	31300.3	2601.33	10008.3	33530.7		AVR	53725.7	0	7889.67	13323.3
STDV	6113.63	4505.64	1828.74	3635.1	SUM	STDV	4103	0	6883.91	4717.32	SUM
CONC.	8.71929	1.20686	3.14576	9.30312	22.375	CONC.	12.5491	0	1.9639	4.01352	18.5265
STDV	2.12626	1.70534	1.00462	1.47746		STDV	1.59994	0	2.32789	1.76075
PDR18 aHederin						PDR18 Hedercsoide C
	Sup 1	Pel2	Sup3	Pel3			Sup 1	Pel2	Sup3	Pel3
Signal	20884	10988	0	29639		Signal	71334	0	11245	18043
	24047	8410	9937	33109			63216	0	0	12882
	19834	0	12629	27891			69082	0	0	18354
AVR	21588.3	6466	7522	30213		AVR	67877.3	0	3748.33	16426.3
STDV	2193.04	5746.16	6651.85	2655.93	SUM	STDV	4190.93	0	6492.3	3073.42	SUM
CONC.	6.17702	2.2185	2.49492	8.43466	19.3251	CONC.	15.8172	0	1.00752	4.82578	21.6505
STDV	1.09998	2.03007	2.26715	1.22115		STDV	1.62296	0	2.22538	1.33043
ERG3 aHederin						ERG3 Hedercsoide C
	Sup 1	Pel2	Sup3	Pel3			Sup 1	Pel2	Sup3	Pel3
Signal	31092	7964	0	29601		Signal	66425	0	0	9552						aHederin.
	20177	0	12644	27111			68863	0	9325	14630
	25192	0	15827	25813			72043	0	0	9021						Concentration	Signal
AVR	25487	2654.67	9490.33	27508.3		AVR	69110.3	0	3108.33	11067.7						1.6	0
STDV	5463.48	4598.02	8371.54	1925	SUM	STDV	2817.15	0	5383.79	3096.47	SUM					3.13	11984
CONC.	7.19756	1.22082	3.01017	7.72667	19.1552	CONC.	16.102	0	0.859716	3.42306	20.3847					6.25	25971
STDV	1.95607	1.72952	2.7173	1.02982		STDV	1.26335	0	1.93521	1.33647						12.5	43707
																25	61487
WT(CHOL) aHederin						WT(CHOL) Hedercsoide C										50	82788
	Sup 1	Pel2	Sup3	Pel3			Sup 1	Pel2	Sup3	Pel3						100	96343
Signal	21881	0	8992	35992		Signal	77274	0	0	8002
	18902	0	9210	38201			51936	0	8644	7547
	25671	8823	0	30122			69027	0	9770	8992
AVR	22151.3	2941	6067.33	34771.7		AVR	66079	0	6138	8180.33
STDV	3392.59	5093.96	5255.6	4175.46	SUM	STDV	12923.7	0	5345.4	738.822	SUM
CONC.	6.32439	1.29577	2.11414	9.62797	19.3623	CONC.	15.4019	0	1.55938	2.66725	19.6286
STDV	1.41398	1.85934	1.90165	1.61891		STDV	3.9089	0	1.92516	0.719314
WT(ERGO) aHederin						WT(ERGO) Hedercsoide C										Hedercoside C
	Sup 1	Pel2	Sup3	Pel3			Sup 1	Pel2	Sup3	Pel3
Signal	28539	7921	10572	27891		Signal	50373	0	0	20167						Concentration	Signal
	25002	10327	11098	26732			55828	0	0	17762						1.6	0
	31836	9308	8922	21088			63441	0	11634	15739						3.13	17577
AVR	28459	9185.33	10197.3	25237		AVR	56547.3	0	3878	17889.3						6.25	30508
STDV	3417.7	1207.68	1135.35	3639.57	SUM	STDV	6563.63	0	6716.89	2216.74	SUM					12.5	51131
CONC.	7.97552	2.93033	3.19523	7.13211	21.2332	CONC.	13.2007	0	1.03746	5.20874	19.4469					25	71656
STDV	1.42055	0.842045	0.823112	1.47863		STDV	2.24405	0	2.28417	1.10618						50	83421
																100	98523
WT(CAMP) aHederin						WT(CAMP) Hedercsoide C
	Sup 1	Pel2	Sup3	Pel3			Sup 1	Pel2	Sup3	Pel3
Signal	21888	10972	13991	30672		Signal	59527	0	13642	16488
	30612	0	0	32884			53002	0	0	20175
	31742	0	9937	32981			44327	0	0	18864
AVR	28080.7	3657.33	7976	32179		AVR	52285.3	0	4547.33	18509
STDV	5392.69	6334.69	7198.69	1306	SUM	STDV	7625.3	0	7876.21	1868.96	SUM
CONC.	7.87649	1.48328	2.61376	8.9493	20.9228	CONC.	12.2165	0	1.19203	5.37095	18.7794
STDV	1.93754	2.18412	2.41029	0.867782		STDV	2.52196	0	2.58764	1.01515
WT(STIG) aHederin						WT(STIG) Hedercsoide C
	Sup 1	Pel2	Sup3	Pel3			Sup 1	Pel2	Sup3	Pel3
Signal	24076	8937	0	22846		Signal	80467	0	8732	0
	26102	6992	13826	26891			70421	0	0	9025
	18542	0	9376	30265			73457	0	0	0
AVR	22906.7	5309.67	7734	26667.3		AVR	74781.7	0	2910.67	3008.33
STDV	3913.3	4700.02	7057.74	3714.55	SUM	STDV	5152.34	0	5041.42	5210.59	SUM
CONC.	6.52211	1.91581	2.55042	7.50653	18.4949	CONC.	17.4117	0	0.814068	1.3134	19.5391
STDV	1.55028	1.75622	2.37339	1.49826		STDV	1.87462	0	1.84559	1.88987
WT(bSITO) aHederin						WT(bSITO) Hedercsoide C
	Sup 1	Pel2	Sup3	Pel3			Sup 1	Pel2	Sup3	Pel3
Signal	29190	0	10582	25125		Signal	63462	0	0	15546
	31006	0	8520	30421			60739	0	9228	12746
	39781	7926	0	39553			70217	0	12574	16495
AVR	33325.7	2642	6367.33	31699.7		AVR	64806	0	7267.33	14929
STDV	5663.74	4576.08	5609.83	7298.5	SUM	STDV	4879.84	0	6512.26	1949.17	SUM
CONC.	9.24945	1.2175	2.19267	8.82382	21.4834	CONC.	15.1079	0	1.82018	4.43383	21.3619
STDV	2.00849	1.72378	1.99438	2.43642		STDV	1.80329	0	2.23061	1.03614
